# Supplementary material for: CDK1 controls CHMP7-dependent nuclear envelope reformation
Source: eLife. 2021 Jul 21;10:e59999. doi: 10.7554/eLife.59999 (PMC8324300; doi:10.7554/eLife.59999)
Supplement: Source data 2. [file elife-59999-data2.zip]

Archive with 104 entries (101 files):
- Raw Unedited blots copy/
- Raw Unedited blots copy/Figure3C_PhostagGFPmarkers.tif
- __MACOSX/
- __MACOSX/Raw Unedited blots copy/
- __MACOSX/Raw Unedited blots copy/._Figure3C_PhostagGFPmarkers.tif
- Raw Unedited blots copy/Figure1B_HSP90.tif
- __MACOSX/Raw Unedited blots copy/._Figure1B_HSP90.tif
- Raw Unedited blots copy/FIgure5_S2A_LAP1.tif
- __MACOSX/Raw Unedited blots copy/._FIgure5_S2A_LAP1.tif
- Raw Unedited blots copy/Figure3_S1C_Interphase_Mitosis.tif
- Raw Unedited blots copy/Figure3C_KH-pS-P_PD.tiff
- __MACOSX/Raw Unedited blots copy/._Figure3C_KH-pS-P_PD.tiff
- Raw Unedited blots copy/Figure1_S2A_GAPDH_markers_CNXunnused.tif
- __MACOSX/Raw Unedited blots copy/._Figure1_S2A_GAPDH_markers_CNXunnused.tif
- Raw Unedited blots copy/Figure3D_pSer10HistoneH3_markers.tif
- Raw Unedited blots copy/.DS_Store
- __MACOSX/Raw Unedited blots copy/._.DS_Store
- Raw Unedited blots copy/Figure4C_CHMP7_topblot.tif
- __MACOSX/Raw Unedited blots copy/._Figure4C_CHMP7_topblot.tif
- Raw Unedited blots copy/Figure5_S2D_3892_IPtop_GTrapbottom.tif
- __MACOSX/Raw Unedited blots copy/._Figure5_S2D_3892_IPtop_GTrapbottom.tif
- Raw Unedited blots copy/Figure5_S2A_GFP.tif
- __MACOSX/Raw Unedited blots copy/._Figure5_S2A_GFP.tif
- Raw Unedited blots copy/Figure3D_GAPDH.tif
- Raw Unedited blots copy/Figure1 S2A_mCherry_markers.tif
- __MACOSX/Raw Unedited blots copy/._Figure1 S2A_mCherry_markers.tif
- Raw Unedited blots copy/Figure5E_GFP_Pulldown.jpg
- __MACOSX/Raw Unedited blots copy/._Figure5E_GFP_Pulldown.jpg
- Raw Unedited blots copy/Figure5_S2B_Phostag_chromatin_GFP.tif
- __MACOSX/Raw Unedited blots copy/._Figure5_S2B_Phostag_chromatin_GFP.tif
- Raw Unedited blots copy/Figure4E_Input_top_Captured_bottom_CHMP7.tif
- __MACOSX/Raw Unedited blots copy/._Figure4E_Input_top_Captured_bottom_CHMP7.tif
- Raw Unedited blots copy/Figure4A_CHMP7.tif
- __MACOSX/Raw Unedited blots copy/._Figure4A_CHMP7.tif
- Raw Unedited blots copy/Figure3_S1B_PhosTag_393CT_GFP.tif
- __MACOSX/Raw Unedited blots copy/._Figure3_S1B_PhosTag_393CT_GFP.tif
- Raw Unedited blots copy/Figure5D_Phostag_GFP.tif
- __MACOSX/Raw Unedited blots copy/._Figure5D_Phostag_GFP.tif
- Raw Unedited blots copy/Figure4G_inputpulldown_CHMP7
- __MACOSX/Raw Unedited blots copy/._Figure4G_inputpulldown_CHMP7
- Raw Unedited blots copy/Figure3_S1C_PhostagGFP_darkerexposure.tif
- Raw Unedited blots copy/Figure3_S1C_PhostagGFP.tif
- Raw Unedited blots copy/Figure5_S2D_3891_IPtop_GTrapbottom_GFP.tif
- __MACOSX/Raw Unedited blots copy/._Figure5_S2D_3891_IPtop_GTrapbottom_GFP.tif
- Raw Unedited blots copy/Figure1B_IST1_HSP90_markers.tif
- __MACOSX/Raw Unedited blots copy/._Figure1B_IST1_HSP90_markers.tif
- Raw Unedited blots copy/Figure1B_LEM2markers.tif
- __MACOSX/Raw Unedited blots copy/._Figure1B_LEM2markers.tif
- Raw Unedited blots copy/Figure4_S1C_HAblots_bottom.tif
- __MACOSX/Raw Unedited blots copy/._Figure4_S1C_HAblots_bottom.tif
- Raw Unedited blots copy/Figure5_S2A_G3PDH.tif
- __MACOSX/Raw Unedited blots copy/._Figure5_S2A_G3PDH.tif
- Raw Unedited blots copy/Figure2_S3C_inputs_pulldown_HA_GFP.tif
- __MACOSX/Raw Unedited blots copy/._Figure2_S3C_inputs_pulldown_HA_GFP.tif
- Raw Unedited blots copy/Figure4_S1A_LEM2_HA.tif
- __MACOSX/Raw Unedited blots copy/._Figure4_S1A_LEM2_HA.tif
- Raw Unedited blots copy/Figure3C_KH-pS-P_inputs.tiff
- __MACOSX/Raw Unedited blots copy/._Figure3C_KH-pS-P_inputs.tiff
- Raw Unedited blots copy/Figure3_S1D_GFPC7NTmuts_PhostagGFP.tif
- __MACOSX/Raw Unedited blots copy/._Figure3_S1D_GFPC7NTmuts_PhostagGFP.tif
- Raw Unedited blots copy/Figure1B_LEM2.tif
- __MACOSX/Raw Unedited blots copy/._Figure1B_LEM2.tif
- Raw Unedited blots copy/Figure5_S2D_3891_IPtop_GTrapbottom.tif
- __MACOSX/Raw Unedited blots copy/._Figure5_S2D_3891_IPtop_GTrapbottom.tif
- Raw Unedited blots copy/Figure4E_Input_top_Captured_bottom_HA.tif
- __MACOSX/Raw Unedited blots copy/._Figure4E_Input_top_Captured_bottom_HA.tif
- Raw Unedited blots copy/Figure3_S1A_GFP_PD.tif
- __MACOSX/Raw Unedited blots copy/._Figure3_S1A_GFP_PD.tif
- Raw Unedited blots copy/FIgure5D_Phostag_GFP_markers.tif
- __MACOSX/Raw Unedited blots copy/._FIgure5D_Phostag_GFP_markers.tif
- Raw Unedited blots copy/Figure3_S1A_HK-pS-P_PD.tif
- __MACOSX/Raw Unedited blots copy/._Figure3_S1A_HK-pS-P_PD.tif
- Raw Unedited blots copy/Figure3_S1D_and_5D_GAPDH.tif
- __MACOSX/Raw Unedited blots copy/._Figure3_S1D_and_5D_GAPDH.tif
- Raw Unedited blots copy/Figure1B_CHMP7.tif
- __MACOSX/Raw Unedited blots copy/._Figure1B_CHMP7.tif
- Raw Unedited blots copy/Figure3C_pS-P-X-KR_PD.tiff
- __MACOSX/Raw Unedited blots copy/._Figure3C_pS-P-X-KR_PD.tiff
- Raw Unedited blots copy/Figure4G_inputpulldown_HA
- __MACOSX/Raw Unedited blots copy/._Figure4G_inputpulldown_HA
- Raw Unedited blots copy/Figure3C_PhostagGFP.tif
- __MACOSX/Raw Unedited blots copy/._Figure3C_PhostagGFP.tif
- Raw Unedited blots copy/Figure3_S1B_GAPDHpH3 GAPDHpH3.tif
- __MACOSX/Raw Unedited blots copy/._Figure3_S1B_GAPDHpH3 GAPDHpH3.tif
- Raw Unedited blots copy/Figure5E_GFP_innputs.jpg
- __MACOSX/Raw Unedited blots copy/._Figure5E_GFP_innputs.jpg
- Raw Unedited blots copy/FIgure5E_KH-pS-P_Pulldown.jpg
- __MACOSX/Raw Unedited blots copy/._FIgure5E_KH-pS-P_Pulldown.jpg
- Raw Unedited blots copy/Figure1B_IST1.tif
- __MACOSX/Raw Unedited blots copy/._Figure1B_IST1.tif
- Raw Unedited blots copy/Figure4_S1A_TopiswithoutLEM2CT_bottomiswithLEM2CT_CHMP7.tif
- __MACOSX/Raw Unedited blots copy/._Figure4_S1A_TopiswithoutLEM2CT_bottomiswithLEM2CT_CHMP7.tif
- Raw Unedited blots copy/Figure2_S2B_Pulldown_GFP.jpg
- __MACOSX/Raw Unedited blots copy/._Figure2_S2B_Pulldown_GFP.jpg
- Raw Unedited blots copy/Figure5_S2D_3892_IPtop_GTrapbottom_GFP.tif
- __MACOSX/Raw Unedited blots copy/._Figure5_S2D_3892_IPtop_GTrapbottom_GFP.tif
- Raw Unedited blots copy/Figure5_S2B_ERcytosol.tif
- __MACOSX/Raw Unedited blots copy/._Figure5_S2B_ERcytosol.tif
- Raw Unedited blots copy/Figure4G_inputpulldown_darkerexposure_HA
- __MACOSX/Raw Unedited blots copy/._Figure4G_inputpulldown_darkerexposure_HA
- Raw Unedited blots copy/Figure2_S2B_Input_GFPgreen_Pulldown_GSTred_copy.tif
- __MACOSX/Raw Unedited blots copy/._Figure2_S2B_Input_GFPgreen_Pulldown_GSTred_copy.tif
- Raw Unedited blots copy/Figure3D_GFP_phostag.png
- __MACOSX/Raw Unedited blots copy/._Figure3D_GFP_phostag.png
